# Supplementary material for: Predicting the Risk of Future Multiple Suicide Attempt among First-Time Suicide Attempters: Implications for Suicide Prevention Policy
Source: Healthcare (Basel). 2022 Apr 2;10(4):667. doi: 10.3390/healthcare10040667 (PMC9032869; doi:10.3390/healthcare10040667)
Supplement: Supplementary file 1 [file healthcare-10-00667-s001.zip]

Archive with 1 entries (1 files):
- healthcare-1606226-supplementary.pdf
